# Supplementary material for: Performance of Bio-Rad and Limiting Antigen Avidity Assays in Detecting Recent HIV Infections Using the Quebec Primary HIV-1 Infection Cohort
Source: PLoS One. 2016 May 25;11(5):e0156023. doi: 10.1371/journal.pone.0156023 (PMC4880343; doi:10.1371/journal.pone.0156023)
Supplement: S2 Table — (420 specimens for known long-term infections; 90 from the Quebec Primary HIV-1 Infection Cohort (>14 months post-seroconversion) and 330 from the LSPQ serobank: 2 years post-seroconversion. (XLSX) [file pone.0156023.s002.xlsx]

## Sheet: FRR
			S2 Table- Spreadsheet with Sedia-LAg-Avidity and CDC-modified Bio-Rad-Avidity data for False Recent Rate (FRR) classification. (420 specimens for known long-term infections; 90 from the Quebec Primary HIV-1 Infection Cohort: >14 months post-seroconversion and 330 from the LSPQ serobank: >2 years post-seroconversion.
			# specimens	Sedia-LAg-Avidity	CDC-modified Bio-Rad-Avidity
			2001	0.14300	12.709
			2002	0.24700	51.132
			2003	0.27100	62.873
			2004	0.38700	61.200
			2005	0.49800	5.445
			2006	0.54900	8.535
			2007	0.58000	83.378
			2008	0.65100	18.477
			2009	0.66400	57.375
			2010	0.66700	15.457
			2011	0.69000	18.783
			2012	0.73300	31.933
			2013	0.76300	11.730
			2014	0.80000	60.654
			2015	0.87100	50.818
			2016	0.88000	15.630
			2017	1.02700	71.481
			2018	1.06600	14.331
			2019	1.11800	7.220
			2020	1.13200	48.661
			2021	1.13600	56.295
			2022	1.23700	5.200
			2023	1.31600	8.599
			2024	1.44500	13.118
			2025	1.46900	25.375
			2026	1.50300	94.553
			2027	1.52400	90.241
			2028	1.57400	95.699
			2029	1.58500	96.414
			2030	1.59700	92.552
			2031	1.61800	30.905
			2032	1.64000	98.048
			2033	1.64400	86.802
			2034	1.70300	72.287
			2035	1.71700	96.663
			2036	1.72600	20.770
			2037	1.72600	100.000
			2038	1.72800	6.240
			2039	1.74100	95.178
			2040	1.74700	6.883
			2041	1.76700	7.602
			2042	1.77500	38.630
			2043	1.87600	16.285
			2044	1.95300	59.488
			2045	1.95600	44.710
			2046	2.01100	11.354
			2047	2.04400	4.227
			2048	2.11268	59.370
			2049	2.14079	62.391
			2050	2.15300	48.865
			2051	2.17324	84.913
			2052	2.18375	92.412
			2053	2.18412	100.000
			2054	2.18592	89.664
			2055	2.20100	40.320
			2056	2.20282	87.377
			2057	2.21555	92.000
			2058	2.30500	58.970
			2059	2.32817	85.240
			2060	2.33600	95.133
			2061	2.36219	100.000
			2062	2.37365	100.000
			2063	2.37633	94.666
			2064	2.48900	88.464
			2065	2.49155	98.869
			2066	2.55477	93.839
			2067	2.59900	23.535
			2068	2.61191	87.749
			2069	2.67268	13.853
			2070	2.70036	18.150
			2071	2.74912	74.660
			2072	2.75493	62.117
			2073	2.77809	100.000
			2074	2.78592	89.104
			2075	2.80742	100.000
			2076	2.82108	97.942
			2077	2.83773	16.802
			2078	2.83800	36.305
			2079	2.85366	72.135
			2080	2.86546	98.502
			2081	2.86761	92.566
			2082	2.89736	100.000
			2083	2.91696	91.073
			2084	2.91831	100.000
			2085	2.92500	38.490
			2086	2.93944	96.864
			2087	2.94789	99.479
			2088	2.95100	46.015
			2089	2.95230	52.349
			2090	2.95300	99.166
			2091	2.96500	28.072
			2092	2.97226	98.734
			2093	2.98197	16.305
			2094	2.98800	37.384
			2095	2.99700	85.422
			2096	3.00277	13.411
			2097	3.00542	16.060
			2098	3.00563	99.434
			2099	3.03200	63.504
			2100	3.03249	100.000
			2101	3.03329	100.000
			2102	3.03357	88.276
			2103	3.04947	100.000
			2104	3.05070	100.000
			2105	3.06714	99.479
			2106	3.07212	39.525
			2107	3.08400	79.154
			2108	3.09200	17.544
			2109	3.09570	99.817
			2110	3.12014	97.742
			2111	3.12898	100.000
			2112	3.13600	3.253
			2113	3.13944	98.501
			2114	3.14225	77.380
			2115	3.14366	69.020
			2116	3.14789	100.000
			2117	3.14800	25.759
			2118	3.14982	97.580
			2119	3.15343	75.878
			2120	3.16200	5.575
			2121	3.17060	50.189
			2122	3.17465	92.213
			2123	3.17746	67.791
			2124	3.18467	59.371
			2125	3.19856	98.388
			2126	3.19859	87.288
			2127	3.21359	93.880
			2128	3.22746	94.816
			2129	3.24085	92.047
			2130	3.26500	95.580
			2131	3.26620	100.000
			2132	3.28155	79.709
			2133	3.28451	100.000
			2134	3.28881	84.580
			2135	3.30866	87.683
			2136	3.31268	97.741
			2137	3.31408	97.798
			2138	3.32600	56.025
			2139	3.32958	91.489
			2140	3.33032	84.052
			2141	3.33574	97.643
			2142	3.33935	53.834
			2143	3.34400	64.222
			2144	3.34477	96.283
			2145	3.37700	40.405
			2146	3.37800	95.671
			2147	3.38100	52.282
			2148	3.38600	89.486
			2149	3.40244	99.835
			2150	3.40900	80.555
			2151	3.41408	100.000
			2152	3.41470	93.333
			2153	3.41700	72.642
			2154	3.42302	100.000
			2155	3.42756	62.284
			2156	3.43863	100.00
			2157	3.44300	83.110
			2158	3.44900	9.426
			2159	3.45215	54.141
			2160	3.45900	73.649
			2161	3.45915	89.974
			2162	3.46820	92.727
			2163	3.48233	95.366
			2164	3.48310	81.698
			2165	3.48763	100.000
			2166	3.50707	98.657
			2167	3.50902	62.417
			2168	3.51690	91.498
			2169	3.54355	100.000
			2170	3.55400	98.232
			2171	3.56033	96.763
			2172	3.56338	100.000
			2173	3.56400	58.423
			2174	3.56498	94.777
			2175	3.56588	65.221
			2176	3.60700	58.396
			2177	3.60749	96.732
			2178	3.61026	65.466
			2179	3.61913	71.322
			2180	3.62817	90.833
			2181	3.62968	93.075
			2182	3.64771	100.000
			2183	3.65493	98.108
			2184	3.65600	79.730
			2185	3.65724	93.924
			2186	3.66019	90.814
			2187	3.67314	73.924
			2188	3.67800	40.469
			2189	3.67822	98.278
			2190	3.68000	100.00
			2191	3.68600	53.482
			2192	3.69577	97.316
			2193	3.69611	100.000
			2194	3.70300	56.876
			2195	3.70495	99.051
			2196	3.71983	100.000
			2197	3.72535	96.505
			2198	3.72538	99.008
			2199	3.72600	27.470
			2200	3.73100	38.294
			2201	3.73145	90.775
			2202	3.73648	82.149
			2203	3.74930	100.000
			2204	3.75700	10.258
			2205	3.75728	93.847
			2206	3.76144	91.345
			2207	3.76197	99.344
			2208	3.77115	79.804
			2209	3.77606	95.155
			2210	3.77809	60.795
			2211	3.78269	97.962
			2212	3.78500	46.966
			2213	3.78873	95.163
			2214	3.79700	66.406
			2215	3.80305	99.008
			2216	3.80860	5.201
			2217	3.81969	97.623
			2218	3.85021	58.869
			2219	3.85634	100.000
			2220	3.87887	100.000
			2221	3.89300	6.550
			2222	3.89753	94.744
			2223	3.90614	98.794
			2224	3.91268	7.752
			2225	3.91343	100.000
			2226	3.91972	98.838
			2227	3.93239	100.000
			2228	3.93620	79.250
			2229	3.93897	95.769
			2230	3.94100	64.095
			2231	3.94452	89.552
			2232	3.94700	84.533
			2233	3.94789	93.973
			2234	3.95500	100.000
			2235	3.95900	63.558
			2236	3.95915	96.238
			2237	3.95915	98.040
			2238	3.97880	69.887
			2239	3.99500	97.202
			2240	3.99723	94.887
			2241	4.00000	97.155
			2242	4.00500	80.500
			2243	4.03190	100.000
			2244	4.03662	100.000
			2245	4.04577	94.887
			2246	4.04700	58.556
			2247	4.05493	95.444
			2248	4.06890	90.280
			2249	4.07324	52.992
			2250	4.07600	88.991
			2251	4.07887	99.534
			2252	4.08183	91.228
			2253	4.08700	49.347
			2254	4.09154	93.429
			2255	4.09408	76.670
			2256	4.11408	99.066
			2257	4.12254	92.480
			2258	4.12367	79.237
			2259	4.13357	80.939
			2260	4.13380	100.000
			2261	4.13538	95.984
			2262	4.14286	99.555
			2263	4.14366	100.000
			2264	4.14460	100.000
			2265	4.15100	98.820
			2266	4.15200	83.740
			2267	4.15211	100.000
			2268	4.17000	47.730
			2269	4.19001	91.466
			2270	4.19972	99.281
			2271	4.21300	90.130
			2272	4.21831	91.263
			2273	4.22600	62.777
			2274	4.23300	48.495
			2275	4.24500	78.730
			2276	4.24735	50.539
			2277	4.26700	90.781
			2278	4.26761	98.810
			2279	4.26855	91.037
			2280	4.27915	92.381
			2281	4.28433	36.585
			2282	4.28710	76.260
			2283	4.28873	94.490
			2284	4.29800	28.498
			2285	4.29964	83.798
			2286	4.30097	100.000
			2287	4.32039	81.035
			2288	4.32732	100.000
			2289	4.32817	90.856
			2290	4.33755	96.131
			2291	4.34100	40.508
			2292	4.35352	100.000
			2293	4.36063	96.927
			2294	4.36893	95.032
			2295	4.36934	81.532
			2296	4.38200	11.147
			2297	4.39350	97.320
			2298	4.39437	36.675
			2299	4.39667	89.855
			2300	4.40244	80.322
			2301	4.40563	100.000
			2302	4.40915	95.172
			2303	4.41054	94.163
			2304	4.41268	88.619
			2305	4.41289	100.000
			2306	4.41300	47.356
			2307	4.42441	89.915
			2308	4.42800	84.030
			2309	4.42857	58.028
			2310	4.44225	13.507
			2311	4.44383	99.555
			2312	4.44948	93.730
			2313	4.45634	99.403
			2314	4.46113	96.821
			2315	4.47324	100.000
			2316	4.47573	94.504
			2317	4.47573	99.094
			2318	4.48432	100.000
			2319	4.50282	100.000
			2320	4.50530	100.000
			2321	4.50542	100.000
			2322	4.51700	59.807
			2323	4.52787	45.285
			2324	4.54508	100.000
			2325	4.54789	99.508
			2326	4.55200	79.487
			2327	4.55479	50.189
			2328	4.56400	85.382
			2329	4.57040	89.676
			2330	4.57420	97.867
			2331	4.57465	91.605
			2332	4.59600	40.190
			2333	4.59756	85.489
			2334	4.59800	24.125
			2335	4.62100	93.377
			2336	4.63521	97.696
			2337	4.63937	99.835
			2338	4.64286	97.566
			2339	4.65465	100.000
			2340	4.65915	98.747
			2341	4.66202	97.891
			2342	4.66500	52.491
			2343	4.66713	96.941
			2344	4.66990	97.474
			2345	4.67545	96.111
			2346	4.67822	94.489
			2347	4.68467	99.916
			2348	4.69718	96.052
			2349	4.69764	96.291
			2350	4.70036	69.962
			2351	4.72438	92.899
			2352	4.73285	100.000
			2353	4.74007	100.000
			2354	4.75958	94.170
			2355	4.76715	90.234
			2356	4.79329	83.365
			2357	4.80583	97.877
			2358	4.82310	70.828
			2359	4.83392	100.000
			2360	4.83521	99.663
			2361	4.83624	57.905
			2362	4.83798	89.447
			2363	4.86479	100.000
			2364	4.86500	66.284
			2365	4.87456	97.538
			2366	4.90153	91.490
			2367	4.90592	75.788
			2368	4.92058	100.000
			2369	4.92403	81.860
			2370	4.92510	95.991
			2371	4.93600	100.000
			2372	4.95562	96.127
			2373	4.96466	90.834
			2374	4.97387	100.000
			2375	4.98752	95.331
			2376	4.98917	94.935
			2377	5.02219	92.337
			2378	5.02650	100.000
			2379	5.05687	97.776
			2380	5.06184	96.967
			2381	5.06657	94.417
			2382	5.06859	98.897
			2383	5.07597	96.664
			2384	5.08304	100.000
			2385	5.08845	94.487
			2386	5.11661	96.664
			2387	5.11837	100.000
			2388	5.15162	95.377
			2389	5.16961	85.650
			2390	5.21378	90.633
			2391	5.22261	98.327
			2392	5.26354	79.413
			2393	5.27562	100.000
			2394	5.27700	93.430
			2395	5.27875	81.922
			2396	5.32753	99.113
			2397	5.36462	66.227
			2398	5.37545	97.115
			2399	5.38869	100.000
			2400	5.41343	92.450
			2401	5.42049	94.807
			2402	5.42580	94.650
			2403	5.43463	96.792
			2404	5.43554	97.605
			2405	5.46209	98.031
			2406	5.46466	100.000
			2407	5.48375	95.887
			2408	5.48556	97.168
			2409	5.50707	78.004
			2410	5.58845	96.605
			2411	5.69611	98.312
			2412	5.80505	94.828
			2413	5.82509	89.088
			2414	5.85866	100.000
			2415	5.86396	87.853
			2416	5.88516	80.456
			2417	5.90253	100.000
			2418	5.92960	100.000
			2419	6.22261	92.220
			2420	6.39350	93.180
